# Supplementary material for: Urogenital schistosomiasis in schoolchildren in the lake zones of Kankossa and Oued Rawdha, southern Mauritania: The first parasitological and malacological survey
Source: PLoS Negl Trop Dis. 2024 Sep 25;18(9):e0012505. doi: 10.1371/journal.pntd.0012505 (PMC11458011; doi:10.1371/journal.pntd.0012505)
Supplement: S1 Data — (XLSX) [file pntd.0012505.s004.xlsx]

## Sheet: Kankossa-Oued Rawdha
No.	Study site	Season	School grade	School name	Type of school	Sex	Age (yr)	Egg intensity	Schisto eggs in urine
26	Kankossa	dry	2	5	public	F	8	0	NEGATIVE
31	Kankossa	dry	3	5	public	M	10	0	NEGATIVE
34	Kankossa	dry	5	5	public	M	12	0	NEGATIVE
35	Kankossa	dry	3	5	public	M	12	0	NEGATIVE
36	Kankossa	dry	3		public	F	10	0	NEGATIVE
37	Kankossa	dry	2	5	public	M	11	0	NEGATIVE
39	Kankossa	dry	6	5	public	M	14	≥ 50	POSITIVE
49	Kankossa	dry	3	5	public	M	8	0	NEGATIVE
58	Kankossa	dry	3	5	public	M	11	< 50	POSITIVE
67	Kankossa	dry	1	5	public	M	8	50	POSITIVE
72	Kankossa	dry	6	5	public	M	13	0	NEGATIVE
76	Kankossa	dry	3		public	F	11	0	NEGATIVE
79	Kankossa	dry	5	5	public	M	12	0	NEGATIVE
82	Kankossa	dry	3	5	public	M	9	≥ 50	POSITIVE
84	Kankossa	dry	1	5	public	F	7	< 50	POSITIVE
89	Kankossa	dry	1	5	public	F	8	≥ 50	POSITIVE
90	Kankossa	dry	1	5	public	F	7	< 50	POSITIVE
93	Kankossa	dry	2	5	public	M	8	0	NEGATIVE
103	Kankossa	dry	2		public	F	9	≥ 50	POSITIVE
104	Kankossa	dry	4	5	public	F	10	≥ 50	POSITIVE
105	Kankossa	dry	2	5	public	F	8	0	NEGATIVE
108	Kankossa	dry	1	1	public	M	9	0	NEGATIVE
110	Kankossa	dry	2	1	public	M	8	0	NEGATIVE
111	Kankossa	dry	1	1	public	F	7	0	NEGATIVE
113	Kankossa	dry	2	1	public	M	9	0	NEGATIVE
114	Kankossa	dry	1	1	public	M	8	0	NEGATIVE
117	Kankossa	dry	5	5	public	F	7	0	NEGATIVE
122	Kankossa	dry	1	1	public	M	7	≥ 50	POSITIVE
124	Kankossa	dry	1	1	public	M	8	< 50	POSITIVE
125	Kankossa	dry	1	1	public	M	7	< 50	POSITIVE
129	Kankossa	dry	3	1	public	F	10	≥ 50	POSITIVE
1	Kankossa	dry	4	1	public	M	10	< 50	POSITIVE
2	Kankossa	dry	4	1	public	M	11	0	NEGATIVE
3	Kankossa	dry	2	1	public	M	8	0	NEGATIVE
4	Kankossa	dry	4	1	public	M	11	0	NEGATIVE
5	Kankossa	dry	6	1	public	M	14	0	NEGATIVE
6	Kankossa	dry	5	1	public	F	12	0	NEGATIVE
7	Kankossa	dry	5	1	public	M	12	0	NEGATIVE
8	Kankossa	dry	5	1	public	M	12	0	NEGATIVE
9	Kankossa	dry	3	1	public	M	10	0	NEGATIVE
10	Kankossa	dry	4	1	public	F	11	0	NEGATIVE
12	Kankossa	dry	4	1	public	M	12	< 50	POSITIVE
14	Kankossa	dry	3	1	public	M	10	0	NEGATIVE
15	Kankossa	dry	1	1	public	M	7	0	NEGATIVE
16	Kankossa	dry	1	1	public	M	7	0	NEGATIVE
17	Kankossa	dry	4	1	public	F	10	0	NEGATIVE
18	Kankossa	dry	6	1	public	M	13	0	NEGATIVE
19	Kankossa	dry	5	1	public	M	12	0	NEGATIVE
21	Kankossa	dry	1	1	public	F	7	0	NEGATIVE
22	Kankossa	dry	3	1	public	M	10	0	NEGATIVE
23	Kankossa	dry	5	1	public	M	12	0	NEGATIVE
24	Kankossa	dry	2	1	public	F	8	0	NEGATIVE
25	Kankossa	dry	3	1	public	F	10	0	NEGATIVE
27	Kankossa	dry	1	1	public	M	7	0	NEGATIVE
28	Kankossa	dry	3	1	public	M	10	0	NEGATIVE
29	Kankossa	dry	2	1	public	F	8	0	NEGATIVE
31	Kankossa	dry	3	1	public	M	10	0	NEGATIVE
32	Kankossa	dry	3	1	public	F	10	0	NEGATIVE
33	Kankossa	dry	5	1	public	F	12	0	NEGATIVE
34	Kankossa	dry	4	1	public	M	12	0	NEGATIVE
35	Kankossa	dry	2	1	public	F	9	0	NEGATIVE
38	Kankossa	dry	3	1	public	M	10	0	NEGATIVE
39	Kankossa	dry	5	1	public	M	13	0	NEGATIVE
46	Kankossa	dry	6	1	public	M	14	0	NEGATIVE
47	Kankossa	dry	4	1	public	M	11	0	NEGATIVE
49	Kankossa	dry	2	2	public	F	9	0	NEGATIVE
50	Kankossa	dry	5	2	public	F	12	0	NEGATIVE
51	Kankossa	dry	2	2	public	M	8	0	NEGATIVE
52	Kankossa	dry	4	2	public	F	11	0	NEGATIVE
53	Kankossa	dry	4	2	public	M	11	0	NEGATIVE
54	Kankossa	dry	6	2	public	F	14	< 50	POSITIVE
17	Kankossa	dry	0	Koranic	Koranic	M	7	0	NEGATIVE
22	Kankossa	dry	0	Koranic	Koranic	F	7	< 50	POSITIVE
24	Kankossa	dry	0	Koranic	Koranic	M	9	< 50	POSITIVE
25	Kankossa	dry	0	Koranic	Koranic	F	7	≥ 50	POSITIVE
28	Kankossa	dry	0	Koranic	Koranic	F	7	0	NEGATIVE
29	Kankossa	dry	0	Koranic	Koranic	M	7	0	NEGATIVE
30	Kankossa	dry	0	Koranic	Koranic	M	7	0	NEGATIVE
33	Kankossa	dry	0	Koranic	Koranic	M	7	0	NEGATIVE
38	Kankossa	dry	0	Koranic	Koranic	M	7	0	NEGATIVE
40	Kankossa	dry	0	Koranic	Koranic	F	7	0	NEGATIVE
44	Kankossa	dry	0	Koranic	Koranic	M	12	0/RESIDANT	NEGATIVE
45	Kankossa	dry	0	Koranic	Koranic	M	7	< 50	POSITIVE
46	Kankossa	dry	0	Koranic	Koranic	F	9	0	NEGATIVE
48	Kankossa	dry	0	Koranic	Koranic	M	9	≥ 50	POSITIVE
54	Kankossa	dry	0	Koranic	Koranic	M	7	0	NEGATIVE
55	Kankossa	dry	0	Koranic	Koranic	M	8	0	NEGATIVE
57	Kankossa	dry	0	Koranic	Koranic	M	7	0	NEGATIVE
59	Kankossa	dry	0	Koranic	Koranic	M	7	< 50	POSITIVE
61	Kankossa	dry	0	Koranic	Koranic	M	7	≥ 50	POSITIVE
63	Kankossa	dry	0	Koranic	Koranic	M	9	0	NEGATIVE
64	Kankossa	dry	0	Koranic	Koranic	M	9	≥ 50	POSITIVE
65	Kankossa	dry	0	Koranic	Koranic	M	8	0	NEGATIVE
66	Kankossa	dry	0	Koranic	Koranic	M	8	0	NEGATIVE
70	Kankossa	dry	0	Koranic	Koranic	M	12	0	NEGATIVE
73	Kankossa	dry	0	Koranic	Koranic	M	7	0	NEGATIVE
74	Kankossa	dry	0	Koranic	Koranic	F	7	0	NEGATIVE
75	Kankossa	dry	0	Koranic	Koranic	F	7	< 50	POSITIVE
78	Kankossa	dry	0	Koranic	Koranic	F	7	< 50	POSITIVE
81	Kankossa	dry	0	Koranic	Koranic	F	7	≥ 50	POSITIVE
83	Kankossa	dry	0	Koranic	Koranic	M	7	< 50	POSITIVE
86	Kankossa	dry	0	Koranic	Koranic	F	7	< 50	POSITIVE
87	Kankossa	dry	0	Koranic	Koranic	M	7	0	NEGATIVE
88	Kankossa	dry	0	Koranic	Koranic	F	7	< 50	POSITIVE
92	Kankossa	dry	0	Koranic	Koranic	F	7	0	NEGATIVE
95	Kankossa	dry	0	Koranic	Koranic	M	10	0	NEGATIVE
96	Kankossa	dry	0	Koranic	Koranic	F	7	0	NEGATIVE
97	Kankossa	dry	0	Koranic	Koranic	F	9	≥ 50	POSITIVE
98	Kankossa	dry	0	Koranic	Koranic	M	12	0	NEGATIVE
99	Kankossa	dry	0	Koranic	Koranic	M	12	0	NEGATIVE
100	Kankossa	dry	0	Koranic	Koranic	M	9	0	NEGATIVE
106	Kankossa	dry	0	Koranic	Koranic	F	11	0	NEGATIVE
109	Kankossa	dry	0	Koranic	Koranic	F	7	< 50	POSITIVE
116	Kankossa	dry	0	Koranic	Koranic	F	7	≥ 50	POSITIVE
118	Kankossa	dry	0	Koranic	Koranic	F	7	0	NEGATIVE
119	Kankossa	dry	0	Koranic	Koranic	M	8	< 50	POSITIVE
120	Kankossa	dry	0	Koranic	Koranic	M	7	0	NEGATIVE
121	Kankossa	dry	0	Koranic	Koranic	M	9	0	NEGATIVE
123	Kankossa	dry	0	Koranic	Koranic	M	7	0	NEGATIVE
126	Kankossa	dry	0	Koranic	Koranic	M	7	< 50	POSITIVE
127	Kankossa	dry	0	Koranic	Koranic	M	7	≥ 50	POSITIVE
128	Kankossa	dry	0	Koranic	Koranic	F	8	≥ 50	POSITIVE
130	Kankossa	dry	0	Koranic	Koranic	F	7	0	NEGATIVE
131	Kankossa	dry	0	Koranic	Koranic	M	8	≥ 50	POSITIVE
132	Kankossa	dry	0	Koranic	Koranic	M	10	< 50	POSITIVE
133	Kankossa	dry	0	Koranic	Koranic	M	7	≥ 50	POSITIVE
134	Kankossa	dry	0	Koranic	Koranic	M	7	≥ 50	POSITIVE
135	Kankossa	dry	0	Koranic	Koranic	M	8	0	NEGATIVE
136	Kankossa	dry	0	Koranic	Koranic	F	8	< 50	POSITIVE
137	Kankossa	dry	0	Koranic	Koranic	F	8	≥ 50	POSITIVE
138	Kankossa	dry	0	Koranic	Koranic	F	8	0	NEGATIVE
139	Kankossa	dry	0	Koranic	Koranic	F	7	0	NEGATIVE
141	Kankossa	dry	0	Koranic	Koranic	F	7	≥ 50	POSITIVE
11	Kankossa	dry	0	Koranic	Koranic	M	6	< 50	POSITIVE
13	Kankossa	dry	0	Koranic	Koranic	M	6	0	NEGATIVE
20	Kankossa	dry	0	Koranic	Koranic	M	6	0	NEGATIVE
26	Kankossa	dry	0	Koranic	Koranic	F	14	0	NEGATIVE
30	Kankossa	dry	0	Koranic	Koranic	M	6	< 50	POSITIVE
36	Kankossa	dry	0	Koranic	Koranic	F	6	0	NEGATIVE
37	Kankossa	dry	0	Koranic	Koranic	M	6	0	NEGATIVE
40	Kankossa	dry	0	Koranic	Koranic	M	6	0	NEGATIVE
41	Kankossa	dry	0	Koranic	Koranic	M	6	0	NEGATIVE
42	Kankossa	dry	0	Koranic	Koranic	F	6	0	NEGATIVE
43	Kankossa	dry	0	Koranic	Koranic	F	6	0	NEGATIVE
44	Kankossa	dry	0	Koranic	Koranic	M	6	< 50	POSITIVE
45	Kankossa	dry	0	Koranic	Koranic	F	6	0	NEGATIVE
48	Kankossa	dry	0	Koranic	Koranic	M	6	0	NEGATIVE
9	Kankossa	rainy	0	Koranic	Koranic	M	6	< 50	POSITIVE
18	Kankossa	rainy	0	Koranic	Koranic	F	6	< 50	POSITIVE
20	Kankossa	rainy	0	Koranic	Koranic	M	6	< 50	POSITIVE
21	Kankossa	rainy	0	Koranic	Koranic	M	6	0	NEGATIVE
23	Kankossa	rainy	0	Koranic	Koranic	M	6	≥ 50	POSITIVE
26	Kankossa	rainy	0	Koranic	Koranic	F	6	0	NEGATIVE
28	Kankossa	rainy	0	Koranic	Koranic	M	6	≥ 50	POSITIVE
29	Kankossa	rainy	0	Koranic	Koranic	M	6	0	NEGATIVE
37	Kankossa	rainy	0	Koranic	Koranic	F	6	0	NEGATIVE
5	Kankossa	rainy	0	Koranic	Koranic	F	7	≥ 50	POSITIVE
6	Kankossa	rainy	0	Koranic	Koranic	F	6	≥ 50	POSITIVE
7	Kankossa	rainy	0	Koranic	Koranic	F	6	0	NEGATIVE
8	Kankossa	rainy	0	Koranic	Koranic	M	7	≥ 50	POSITIVE
9	Kankossa	rainy	0	Koranic	Koranic	M	12	≥ 50	POSITIVE
12	Kankossa	rainy	0	Koranic	Koranic	F	7	0	NEGATIVE
16	Kankossa	rainy	0	Koranic	Koranic	F	8	< 50	POSITIVE
17	Kankossa	rainy	0	Koranic	Koranic	M	7	< 50	POSITIVE
18	Kankossa	rainy	0	Koranic	Koranic	M	6	0	NEGATIVE
20	Kankossa	rainy	0	Koranic	Koranic	M	8	≥ 50	POSITIVE
21	Kankossa	rainy	0	Koranic	Koranic	M	7	< 50	POSITIVE
1	Kankossa	rainy	0	Koranic	Koranic	F	10	0	NEGATIVE
2	Kankossa	rainy	0	Koranic	Koranic	F	8	≥ 50	POSITIVE
3	Kankossa	rainy	0	Koranic	Koranic	M	12	0	NEGATIVE
4	Kankossa	rainy	0	Koranic	Koranic	M	8	< 50	POSITIVE
5	Kankossa	rainy	0	Koranic	Koranic	F	7	0	NEGATIVE
6	Kankossa	rainy	0	Koranic	Koranic	M	8	0	NEGATIVE
7	Kankossa	rainy	0	Koranic	Koranic	F	7	0	NEGATIVE
8	Kankossa	rainy	0	Koranic	Koranic	M	6	0	NEGATIVE
10	Kankossa	rainy	0	Koranic	Koranic	M	10	≥ 50	POSITIVE
11	Kankossa	rainy	0	Koranic	Koranic	M	7	0	NEGATIVE
12	Kankossa	rainy	0	Koranic	Koranic	F	6	0	NEGATIVE
13	Kankossa	rainy	0	Koranic	Koranic	F	7	0	NEGATIVE
14	Kankossa	rainy	0	Koranic	Koranic	M	7	≥ 50	POSITIVE
15	Kankossa	rainy	0	Koranic	Koranic	M	7	0	NEGATIVE
18	Kankossa	rainy	0	Koranic	Koranic	F	6	0	NEGATIVE
19	Kankossa	rainy	0	Koranic	Koranic	M	7	0	NEGATIVE
20	Kankossa	rainy	0	Koranic	Koranic	M	7	< 50	POSITIVE
21	Kankossa	rainy	0	Koranic	Koranic	F	6	0	NEGATIVE
22	Kankossa	rainy	0	Koranic	Koranic	F	7	≥ 50	POSITIVE
24	Kankossa	rainy	0	Koranic	Koranic	M	10	≥ 50	POSITIVE
25	Kankossa	rainy	0	Koranic	Koranic	M	10	< 50	POSITIVE
26	Kankossa	rainy	0	Koranic	Koranic	M	12	≥ 50	POSITIVE
28	Kankossa	rainy	0	Koranic	Koranic	M	12	0	NEGATIVE
29	Kankossa	rainy	0	Koranic	Koranic	F	7	0	NEGATIVE
2	Kankossa	rainy	4	1	public	M	11	< 50	POSITIVE
3	Kankossa	rainy	5	1	public	M	12	0	NEGATIVE
4	Kankossa	rainy	5	1	public	M	11	0	NEGATIVE
5	Kankossa	rainy	5	1	public	M	12	0	NEGATIVE
6	Kankossa	rainy	5	1	public	M	12	0	NEGATIVE
7	Kankossa	rainy	3	1	public	M	10	0	NEGATIVE
8	Kankossa	rainy	2	1	public	M	14	0	NEGATIVE
10	Kankossa	rainy	5	1	public	M	12	0	NEGATIVE
11	Kankossa	rainy	5	1	public	M	12	≥ 50	POSITIVE
12	Kankossa	rainy	6	1	public	M	13	0	NEGATIVE
13	Kankossa	rainy	3	1	public	M	10	0	NEGATIVE
14	Kankossa	rainy	3	1	public	M	9	0	NEGATIVE
15	Kankossa	rainy	4	1	public	M	11	0	NEGATIVE
16	Kankossa	rainy	6	NK	public	F	12	0	NEGATIVE
17	Kankossa	rainy	1	1	public	F	7	0	NEGATIVE
19	Kankossa	rainy	6		public	F	14	0	NEGATIVE
22	Kankossa	rainy	2	1	public	M	8	< 50	POSITIVE
24	Kankossa	rainy	6		public	F	14	0	NEGATIVE
25	Kankossa	rainy	1	1	public	M	7	0	NEGATIVE
27	Kankossa	rainy	1	1	public	M	7	≥ 50	POSITIVE
30	Kankossa	rainy	6		public	F	14	0	NEGATIVE
31	Kankossa	rainy	4	1	public	F	11	0	NEGATIVE
32	Kankossa	rainy	1	1	public	F	7	≥ 50	POSITIVE
33	Kankossa	rainy	2	1	public	F	8	0	NEGATIVE
34	Kankossa	rainy	3	1	public	F	10	0	NEGATIVE
35	Kankossa	rainy	3	1	public	F	9	0	NEGATIVE
36	Kankossa	rainy	4	1	public	F	11	0	NEGATIVE
1	Kankossa	rainy	2	5	public	M	8	< 50	POSITIVE
2	Kankossa	rainy	2	5	public	M	9	< 50	POSITIVE
3	Kankossa	rainy	2	5	public	M	8	< 50	POSITIVE
4	Kankossa	rainy	6	5	public	M	14	< 50	POSITIVE
10	Kankossa	rainy	2	5	public	F	9	≥ 50	POSITIVE
11	Kankossa	rainy	3	5	public	F	10	0	NEGATIVE
14	Kankossa	rainy	5	5	public	M	14	0	NEGATIVE
15	Kankossa	rainy	5	5	public	M	11	< 50	POSITIVE
19	Kankossa	rainy	1	5	public	M	7	0	NEGATIVE
22	Kankossa	rainy	2	5	public	M	8	0	NEGATIVE
9	Kankossa	rainy	2	5	public	M	9	0	NEGATIVE
16	Kankossa	rainy	1	5	public	F	11	0	NEGATIVE
17	Kankossa	rainy	2	5	public	M	10	< 50	POSITIVE
27	Kankossa	rainy	4	5	public	F	14	< 50	POSITIVE
14	Oued Rawdha	dry	3	Zoubeir	public	M	10	0	NEGATIVE
16	Oued Rawdha	dry	6	Zoubeir	public	M	13	0	NEGATIVE
17	Oued Rawdha	dry	6	Zoubeir	public	M	14	0	NEGATIVE
18	Oued Rawdha	dry	6	Zoubeir	public	M	13	0	NEGATIVE
19	Oued Rawdha	dry	4	Zoubeir	public	M	9	0	NEGATIVE
20	Oued Rawdha	dry	4	Zoubeir	public	M	9	0	NEGATIVE
21	Oued Rawdha	dry	5	Zoubeir	public	M	11	0	NEGATIVE
22	Oued Rawdha	dry	3	Zoubeir	public	M	8	0	NEGATIVE
23	Oued Rawdha	dry	5	Zoubeir	public	M	12	< 50	POSITIVE
24	Oued Rawdha	dry	6	Zoubeir	public	M	14	0	NEGATIVE
25	Oued Rawdha	dry	6	Zoubeir	public	M	14	0	NEGATIVE
26	Oued Rawdha	dry	6	Zoubeir	public	M	13	0	NEGATIVE
27	Oued Rawdha	dry	6	Zoubeir	public	M	14	0	NEGATIVE
28	Oued Rawdha	dry	6	Zoubeir	public	M	12	0	NEGATIVE
29	Oued Rawdha	dry	6	Zoubeir	public	M	14	0	NEGATIVE
30	Oued Rawdha	dry	3	Zoubeir	public	M	9	0	NEGATIVE
31	Oued Rawdha	dry	2	Zoubeir	public	M	8	0	NEGATIVE
34	Oued Rawdha	dry	4	Zoubeir	public	M	10	0	NEGATIVE
36	Oued Rawdha	dry	3	Zoubeir	public	M	10	0	NEGATIVE
37	Oued Rawdha	dry	4	Zoubeir	public	M	10	0	NEGATIVE
38	Oued Rawdha	dry	3	Zoubeir	public	M	9	0	NEGATIVE
39	Oued Rawdha	dry	3	Zoubeir	public	M	9	0	NEGATIVE
40	Oued Rawdha	dry	6	Zoubeir	public	M	14	0	NEGATIVE
41	Oued Rawdha	dry	5	Zoubeir	public	F	12	0	NEGATIVE
43	Oued Rawdha	dry	4	Zoubeir	public	F	10	0	NEGATIVE
44	Oued Rawdha	dry	5	Zoubeir	public	F	12	< 50	POSITIVE
45	Oued Rawdha	dry	5	Zoubeir	public	F	12	0	NEGATIVE
46	Oued Rawdha	dry	5	Zoubeir	public	F	12	0	NEGATIVE
48	Oued Rawdha	dry	3	Zoubeir	public	F	9	0	NEGATIVE
50	Oued Rawdha	dry	6	Zoubeir	public	F	13	< 50	POSITIVE
51	Oued Rawdha	dry	6	Zoubeir	public	F	14	0	NEGATIVE
52	Oued Rawdha	dry	6	Zoubeir	public	F	14	0	NEGATIVE
53	Oued Rawdha	dry	3	Zoubeir	public	F	10	0	NEGATIVE
54	Oued Rawdha	dry	5	Zoubeir	public	F	12	0	NEGATIVE
57	Oued Rawdha	dry	1	Zoubeir	public	F	7	0	NEGATIVE
59	Oued Rawdha	dry	4	Zoubeir	public	F	10	0	NEGATIVE
63	Oued Rawdha	dry	6	Zoubeir	public	F	14	0	NEGATIVE
64	Oued Rawdha	dry	6	Zoubeir	public	F	14	< 50	POSITIVE
66	Oued Rawdha	dry	6	Zoubeir	public	F	14	< 50	POSITIVE
67	Oued Rawdha	dry	6	Zoubeir	public	F	13	0	NEGATIVE
68	Oued Rawdha	dry	6	Zoubeir	public	F	14	0	NEGATIVE
69	Oued Rawdha	dry	1	Zoubeir	public	M	7	0	NEGATIVE
70	Oued Rawdha	dry	1	Zoubeir	public	M	7	< 50	POSITIVE
73	Oued Rawdha	dry	2	Zoubeir	public	M	8	< 50	POSITIVE
74	Oued Rawdha	dry	3	Zoubeir	public	M	9	0	NEGATIVE
75	Oued Rawdha	dry	4	Zoubeir	public	M	10	0	NEGATIVE
76	Oued Rawdha	dry	4	Zoubeir	public	M	10	0	NEGATIVE
77	Oued Rawdha	dry	4	Zoubeir	public	M	10	0	NEGATIVE
79	Oued Rawdha	dry	5	Zoubeir	public	M	12	0	NEGATIVE
80	Oued Rawdha	dry	5	Zoubeir	public	F	12	0	NEGATIVE
81	Oued Rawdha	dry	4	Zoubeir	public	F	10	0	NEGATIVE
82	Oued Rawdha	dry	6	Zoubeir	public	F	13	0	NEGATIVE
83	Oued Rawdha	dry	6	Zoubeir	public	F	14	0	NEGATIVE
84	Oued Rawdha	dry	3	Zoubeir	public	F	10	0	NEGATIVE
85	Oued Rawdha	dry	1	Zoubeir	public	F	7	< 50	POSITIVE
86	Oued Rawdha	dry	1	Zoubeir	public	F	7	0	NEGATIVE
88	Oued Rawdha	dry	3	Zoubeir	public	F	10	0	NEGATIVE
89	Oued Rawdha	dry	2	Zoubeir	public	F	8	0	NEGATIVE
90	Oued Rawdha	dry	3	Zoubeir	public	F	10	0	NEGATIVE
92	Oued Rawdha	dry	2	Zoubeir	public	F	8	0	NEGATIVE
101	Oued Rawdha	dry	5	Zoubeir	public	F	12	0	NEGATIVE
102	Oued Rawdha	dry	3	Zoubeir	public	M	10	0	NEGATIVE
103	Oued Rawdha	dry	6	Zoubeir	public	M	14	0	NEGATIVE
104	Oued Rawdha	dry	6	Zoubeir	public	F	14	< 50	POSITIVE
105	Oued Rawdha	dry	3	Zoubeir	public	F	10	0	NEGATIVE
106	Oued Rawdha	dry	3	Zoubeir	public	F	10	0	NEGATIVE
107	Oued Rawdha	dry	6	Zoubeir	public	M	14	0	NEGATIVE
108	Oued Rawdha	dry	6	Zoubeir	public	M	14	0	NEGATIVE
109	Oued Rawdha	dry	6	Zoubeir	public	F	13	0	NEGATIVE
110	Oued Rawdha	dry	6	Zoubeir	public	M	14	0	NEGATIVE
111	Oued Rawdha	dry	2	Zoubeir	public	F	8	0	NEGATIVE
112	Oued Rawdha	dry	6	Zoubeir	public	M	14	0	NEGATIVE
113	Oued Rawdha	dry	2	Zoubeir	public	F	8	0	NEGATIVE
114	Oued Rawdha	dry	4	Zoubeir	public	F	10	0	NEGATIVE
116	Oued Rawdha	dry	1	Zoubeir	public	M	7	0	NEGATIVE
117	Oued Rawdha	dry	2	Zoubeir	public	M	8	0	NEGATIVE
118	Oued Rawdha	dry	4	Zoubeir	public	M	10	0	NEGATIVE
119	Oued Rawdha	dry	3	Zoubeir	public	M	10	0	NEGATIVE
120	Oued Rawdha	dry	6	Zoubeir	public	F	13	0	NEGATIVE
121	Oued Rawdha	dry	6	Zoubeir	public	F	13	0	NEGATIVE
124	Oued Rawdha	dry	2	Zoubeir	public	M	8	0	NEGATIVE
126	Oued Rawdha	dry	3	Zoubeir	public	M	8	0	NEGATIVE
129	Oued Rawdha	dry	2	Zoubeir	public	F	8	0	NEGATIVE
130	Oued Rawdha	dry	2	Zoubeir	public	F	8	0	NEGATIVE
132	Oued Rawdha	dry	2	Zoubeir	public	F	8	0	NEGATIVE
133	Oued Rawdha	dry	4	Zoubeir	public	F	10	0	NEGATIVE
134	Oued Rawdha	dry	3	Zoubeir	public	F	10	≥ 50	POSITIVE
136	Oued Rawdha	dry	1	Zoubeir	public	F	7	0	NEGATIVE
137	Oued Rawdha	dry	1	Zoubeir	public	F	7	0	NEGATIVE
138	Oued Rawdha	dry	2	Zoubeir	public	M	8	0	NEGATIVE
139	Oued Rawdha	dry	3	Zoubeir	public	M	9	0	NEGATIVE
140	Oued Rawdha	dry	3	Zoubeir	public	F	9	0	NEGATIVE
141	Oued Rawdha	dry	5	Zoubeir	public	M	12	0	NEGATIVE
142	Oued Rawdha	dry	2	Zoubeir	public	M	8	0	NEGATIVE
143	Oued Rawdha	dry	3	Zoubeir	public	M	10	0	NEGATIVE
144	Oued Rawdha	dry	6	Zoubeir	public	M	14	0	NEGATIVE
145	Oued Rawdha	dry	6	Zoubeir	public	M	13	0	NEGATIVE
146	Oued Rawdha	dry	6	Zoubeir	public	M	14	0	NEGATIVE
147	Oued Rawdha	dry	5	Zoubeir	public	M	12	0	NEGATIVE
149	Oued Rawdha	dry	3	Zoubeir	public	M	10	0	NEGATIVE
150	Oued Rawdha	dry	3	Zoubeir	public	F	9	0	NEGATIVE
151	Oued Rawdha	dry	4	Zoubeir	public	F	10	0	NEGATIVE
152	Oued Rawdha	dry	6	Zoubeir	public	M	13	0	NEGATIVE
153	Oued Rawdha	dry	5	Zoubeir	public	M	12	0	NEGATIVE
154	Oued Rawdha	dry	5	Zoubeir	public	M	12	0	NEGATIVE
156	Oued Rawdha	dry	6	Zoubeir	public	M	14	0	NEGATIVE
157	Oued Rawdha	dry	3	Zoubeir	public	M	10	0	NEGATIVE
158	Oued Rawdha	dry	4	Zoubeir	public	M	11	0	NEGATIVE
159	Oued Rawdha	dry	1	Zoubeir	public	M	7	< 50	POSITIVE
160	Oued Rawdha	dry	1	Zoubeir	public	M	7	< 50	POSITIVE
162	Oued Rawdha	dry	5	Zoubeir	public	F	12	0	NEGATIVE
164	Oued Rawdha	dry	4	Zoubeir	public	M	10	< 50	POSITIVE
166	Oued Rawdha	dry	5	Zoubeir	public	M	12	0	NEGATIVE
173	Oued Rawdha	dry	1	Zoubeir	public	F	7	0	NEGATIVE
174	Oued Rawdha	dry	3	Zoubeir	public	F	10	0	NEGATIVE
177	Oued Rawdha	dry	6	Zoubeir	public	M	14	0	NEGATIVE
179	Oued Rawdha	dry	6	Zoubeir	public	M	14	0	NEGATIVE
180	Oued Rawdha	dry	3	Zoubeir	public	M	10	< 50	POSITIVE
41	Oued Rawdha	dry	5	Zoubeir	public	F	12	0	NEGATIVE
43	Oued Rawdha	dry	4	Zoubeir	public	F	10	0	NEGATIVE
44	Oued Rawdha	dry	5	Zoubeir	public	F	12	< 50	POSITIVE
45	Oued Rawdha	dry	5	Zoubeir	public	F	12	0	NEGATIVE
46	Oued Rawdha	dry	5	Zoubeir	public	F	12	0	NEGATIVE
48	Oued Rawdha	dry	3	Zoubeir	public	F	9	0	NEGATIVE
50	Oued Rawdha	dry	6	Zoubeir	public	F	13	< 50	POSITIVE
51	Oued Rawdha	dry	6	Zoubeir	public	F	14	0	NEGATIVE
52	Oued Rawdha	dry	6	Zoubeir	public	F	14	0	NEGATIVE
53	Oued Rawdha	dry	3	Zoubeir	public	F	10	0	NEGATIVE
54	Oued Rawdha	dry	5	Zoubeir	public	F	12	0	NEGATIVE
57	Oued Rawdha	dry	1	Zoubeir	public	F	7	0	NEGATIVE
59	Oued Rawdha	dry	4	Zoubeir	public	F	10	0	NEGATIVE
63	Oued Rawdha	dry	6	Zoubeir	public	F	14	0	NEGATIVE
64	Oued Rawdha	dry	6	Zoubeir	public	F	14	< 50	POSITIVE
66	Oued Rawdha	dry	6	Zoubeir	public	F	14	< 50	POSITIVE
67	Oued Rawdha	dry	6	Zoubeir	public	F	13	0	NEGATIVE
68	Oued Rawdha	dry	6	Zoubeir	public	F	14	0	NEGATIVE
80	Oued Rawdha	dry	5	Zoubeir	public	F	12	0	NEGATIVE
81	Oued Rawdha	dry	4	Zoubeir	public	F	10	0	NEGATIVE
82	Oued Rawdha	dry	6	Zoubeir	public	F	13	0	NEGATIVE
83	Oued Rawdha	dry	6	Zoubeir	public	F	14	0	NEGATIVE
84	Oued Rawdha	dry	3	Zoubeir	public	F	10	0	NEGATIVE
85	Oued Rawdha	dry	1	Zoubeir	public	F	7	< 50	POSITIVE
86	Oued Rawdha	dry	1	Zoubeir	public	F	7	0	NEGATIVE
88	Oued Rawdha	dry	3	Zoubeir	public	F	10	0	NEGATIVE
89	Oued Rawdha	dry	2	Zoubeir	public	F	8	0	NEGATIVE
90	Oued Rawdha	dry	3	Zoubeir	public	F	10	0	NEGATIVE
92	Oued Rawdha	dry	2	Zoubeir	public	F	8	0	NEGATIVE
101	Oued Rawdha	dry	5	Zoubeir	public	F	12	0	NEGATIVE
104	Oued Rawdha	dry	6	Zoubeir	public	F	14	< 50	POSITIVE
105	Oued Rawdha	dry	3	Zoubeir	public	F	10	0	NEGATIVE
106	Oued Rawdha	dry	3	Zoubeir	public	F	10	0	NEGATIVE
109	Oued Rawdha	dry	6	Zoubeir	public	F	13	0	NEGATIVE
111	Oued Rawdha	dry	2	Zoubeir	public	F	8	0	NEGATIVE
113	Oued Rawdha	dry	2	Zoubeir	public	F	8	0	NEGATIVE
114	Oued Rawdha	dry	4	Zoubeir	public	F	10	0	NEGATIVE
120	Oued Rawdha	dry	6	Zoubeir	public	F	13	0	NEGATIVE
121	Oued Rawdha	dry	6	Zoubeir	public	F	13	0	NEGATIVE
129	Oued Rawdha	dry	2	Zoubeir	public	F	8	0	NEGATIVE
130	Oued Rawdha	dry	2	Zoubeir	public	F	8	0	NEGATIVE
132	Oued Rawdha	dry	2	Zoubeir	public	F	8	0	NEGATIVE
133	Oued Rawdha	dry	4	Zoubeir	public	F	10	0	NEGATIVE
134	Oued Rawdha	dry	3	Zoubeir	public	F	10	≥ 50	POSITIVE
136	Oued Rawdha	dry	1	Zoubeir	public	F	7	0	NEGATIVE
137	Oued Rawdha	dry	1	Zoubeir	public	F	7	0	NEGATIVE
140	Oued Rawdha	dry	3	Zoubeir	public	F	9	0	NEGATIVE
150	Oued Rawdha	dry	3	Zoubeir	public	F	9	0	NEGATIVE
151	Oued Rawdha	dry	4	Zoubeir	public	F	10	0	NEGATIVE
162	Oued Rawdha	dry	5	Zoubeir	public	F	12	0	NEGATIVE
173	Oued Rawdha	dry	1	Zoubeir	public	F	7	0	NEGATIVE
174	Oued Rawdha	dry	3	Zoubeir	public	F	10	0	NEGATIVE
3	Oued Rawdha	dry	0	Koranic	Koranic	M	6	0	NEGATIVE
32	Oued Rawdha	dry	0	Koranic	Koranic	M	7	0	NEGATIVE
49	Oued Rawdha	dry	0	Koranic	Koranic	F	7	0	NEGATIVE
56	Oued Rawdha	dry	0	Koranic	Koranic	F	7	0	NEGATIVE
58	Oued Rawdha	dry	0	Koranic	Koranic	F	7	0	NEGATIVE
60	Oued Rawdha	dry	0	Koranic	Koranic	F	7	0	NEGATIVE
62	Oued Rawdha	dry	0	Koranic	Koranic	F	7	0	NEGATIVE
87	Oued Rawdha	dry	0	Koranic	Koranic	F	7	0	NEGATIVE
93	Oued Rawdha	dry	0	Koranic	Koranic	F	7	0	NEGATIVE
94	Oued Rawdha	dry	0	Koranic	Koranic	F	7	0	NEGATIVE
95	Oued Rawdha	dry	0	Koranic	Koranic	F	7	0	NEGATIVE
96	Oued Rawdha	dry	0	Koranic	Koranic	F	7	0	NEGATIVE
97	Oued Rawdha	dry	0	Koranic	Koranic	F	7	0	NEGATIVE
98	Oued Rawdha	dry	0	Koranic	Koranic	M	7	0	NEGATIVE
99	Oued Rawdha	dry	0	Koranic	Koranic	F	7	0	NEGATIVE
125	Oued Rawdha	dry	0	Koranic	Koranic	M	7	0	NEGATIVE
165	Oued Rawdha	dry	0	Koranic	Koranic	F	7	0	NEGATIVE
167	Oued Rawdha	dry	0	Koranic	Koranic	F	7	0	NEGATIVE
168	Oued Rawdha	dry	0	Koranic	Koranic	F	7	0	NEGATIVE
170	Oued Rawdha	dry	0	Koranic	Koranic	F	7	0	NEGATIVE
171	Oued Rawdha	dry	0	Koranic	Koranic	F	7	0	NEGATIVE
172	Oued Rawdha	dry	0	Koranic	Koranic	F	7	0	NEGATIVE
178	Oued Rawdha	dry	0	Koranic	Koranic	M	7	0	NEGATIVE
1	Oued Rawdha	rainy	6	Zubier	public	M	12	< 50	POSITIVE
2	Oued Rawdha	rainy	3	Zubier	public	M	9	< 50	POSITIVE
3	Oued Rawdha	rainy	3	Zubier	public	M	9	< 50	POSITIVE
4	Oued Rawdha	rainy	4	Zubier	public	M	10	≥ 50	POSITIVE
5	Oued Rawdha	rainy	4	Zubier	public	M	10	< 50	POSITIVE
6	Oued Rawdha	rainy	6	Zubier	public	M	11	0	NEGATIVE
7	Oued Rawdha	rainy	5	Zubier	public	M	12	0	NEGATIVE
8	Oued Rawdha	rainy	6	Zubier	public	M	12	≥ 50	POSITIVE
9	Oued Rawdha	rainy	1	Zubier	public	M	7	0	NEGATIVE
10	Oued Rawdha	rainy	3	Zubier	public	M	10	< 50	POSITIVE
11	Oued Rawdha	rainy	1	Zubier	public	M	7	0	NEGATIVE
12	Oued Rawdha	rainy	6	Zubier	public	M	12	≥ 50	POSITIVE
13	Oued Rawdha	rainy	3	Zubier	public	M	9	0	NEGATIVE
1	Oued Rawdha	rainy	5	Zubier	public	F	12	0	NEGATIVE
3	Oued Rawdha	rainy	6	Zubier	public	M	13	0	NEGATIVE
4	Oued Rawdha	rainy	6	Zubier	public	F	14	0	NEGATIVE
5	Oued Rawdha	rainy	6	Zubier	public	M	14	0	NEGATIVE
6	Oued Rawdha	rainy	1	Zubier	public	M	7	≥ 50	POSITIVE
7	Oued Rawdha	rainy	2	Zubier	public	F	8	≥ 50	POSITIVE
8	Oued Rawdha	rainy	1	Zubier	public	M	7	≥ 50	POSITIVE
9	Oued Rawdha	rainy	6	Zubier	public	F	14	0	NEGATIVE
10	Oued Rawdha	rainy	3	Zubier	public	F	10	0	NEGATIVE
13	Oued Rawdha	rainy	4	Zubier	public	M	10	0	NEGATIVE
14	Oued Rawdha	rainy	3	Zubier	public	M	10	≥ 50	POSITIVE
15	Oued Rawdha	rainy	2	Zubier	public	F	8	≥ 50	POSITIVE
