# Supplementary material for: Urogenital schistosomiasis in schoolchildren in the lake zones of Kankossa and Oued Rawdha, southern Mauritania: The first parasitological and malacological survey
Source: PLoS Negl Trop Dis. 2024 Sep 25;18(9):e0012505. doi: 10.1371/journal.pntd.0012505 (PMC11458011; doi:10.1371/journal.pntd.0012505)
Supplement: S2 Data — (XLSX) [file pntd.0012505.s005.xlsx]

## Sheet: Base des positifs
No.	School grade	Study site	Season	School type	Sex	Age (yr)	Intensity
39	6	Kankossa	dry	public	M	14	≥ 50
58	3	Kankossa	dry	public	M	11	< 50
67	1	Kankossa	dry	public	M	8	≥ 50
82	3	Kankossa	dry	public	M	9	≥ 50
84	1	Kankossa	dry	public	F	7	< 50
89	1	Kankossa	dry	public	F	8	≥ 50
90	1	Kankossa	dry	public	F	7	< 50
103	2	Kankossa	dry	public	F	9	≥ 50
104	4	Kankossa	dry	public	F	10	≥ 50
122	1	Kankossa	dry	public	M	7	≥ 50
124	1	Kankossa	dry	public	M	8	< 50
125	1	Kankossa	dry	public	M	7	< 50
129	3	Kankossa	dry	public	F	10	≥ 50
1	4	Kankossa	dry	public	M	10	< 50
12	4	Kankossa	dry	public	M	12	< 50
54	6	Kankossa	dry	public	F	14	< 50
22	0	Kankossa	dry	Koranic	F	7	< 50
24	0	Kankossa	dry	Koranic	M	9	< 50
25	0	Kankossa	dry	Koranic	F	7	≥ 50
45	0	Kankossa	dry	Koranic	M	7	< 50
48	0	Kankossa	dry	Koranic	M	9	≥ 50
59	0	Kankossa	dry	Koranic	M	7	< 50
61	0	Kankossa	dry	Koranic	M	7	≥ 50
64	0	Kankossa	dry	Koranic	M	9	≥ 50
75	0	Kankossa	dry	Koranic	F	7	< 50
78	0	Kankossa	dry	Koranic	F	7	< 50
81	0	Kankossa	dry	Koranic	F	7	≥ 50
83	0	Kankossa	dry	Koranic	M	7	< 50
86	0	Kankossa	dry	Koranic	F	7	< 50
88	0	Kankossa	dry	Koranic	F	7	< 50
97	0	Kankossa	dry	Koranic	F	9	≥ 50
109	0	Kankossa	dry	Koranic	F	7	< 50
116	0	Kankossa	dry	Koranic	F	7	≥ 50
119	0	Kankossa	dry	Koranic	M	8	< 50
126	0	Kankossa	dry	Koranic	M	7	< 50
127	0	Kankossa	dry	Koranic	M	7	≥ 50
128	0	Kankossa	dry	Koranic	F	8	≥ 50
131	0	Kankossa	dry	Koranic	M	8	≥ 50
132	0	Kankossa	dry	Koranic	M	10	< 50
133	0	Kankossa	dry	Koranic	M	7	≥ 50
134	0	Kankossa	dry	Koranic	M	7	≥ 50
136	0	Kankossa	dry	Koranic	F	8	< 50
137	0	Kankossa	dry	Koranic	F	8	≥ 50
141	0	Kankossa	dry	Koranic	F	7	≥ 50
11	0	Kankossa	dry	Koranic	M	6	< 50
30	0	Kankossa	dry	Koranic	M	6	< 50
44	0	Kankossa	dry	Koranic	M	6	< 50
9	0	Kankossa	rainy	Koranic	M	6	< 50
18	0	Kankossa	rainy	Koranic	F	6	< 50
20	0	Kankossa	rainy	Koranic	M	6	< 50
23	0	Kankossa	rainy	Koranic	M	6	≥ 50
28	0	Kankossa	rainy	Koranic	M	6	≥ 50
5	0	Kankossa	rainy	Koranic	F	7	≥ 50
6	0	Kankossa	rainy	Koranic	F	6	≥ 50
8	0	Kankossa	rainy	Koranic	M	7	≥ 50
9	0	Kankossa	rainy	Koranic	M	12	≥ 50
16	0	Kankossa	rainy	Koranic	F	8	< 50
17	0	Kankossa	rainy	Koranic	M	7	< 50
20	0	Kankossa	rainy	Koranic	M	8	≥ 50
21	0	Kankossa	rainy	Koranic	M	7	< 50
2	0	Kankossa	rainy	Koranic	F	8	≥ 50
4	0	Kankossa	rainy	Koranic	M	8	< 50
10	0	Kankossa	rainy	Koranic	M	10	≥ 50
14	0	Kankossa	rainy	Koranic	M	7	≥ 50
20	0	Kankossa	rainy	Koranic	M	7	< 50
22	0	Kankossa	rainy	Koranic	F	7	≥ 50
24	0	Kankossa	rainy	Koranic	M	10	≥ 50
25	0	Kankossa	rainy	Koranic	M	10	< 50
26	0	Kankossa	rainy	Koranic	M	12	≥ 50
2	4	Kankossa	rainy	public	M	11	< 50
11	5	Kankossa	rainy	public	M	12	≥ 50
22	2	Kankossa	rainy	public	M	8	< 50
27	1	Kankossa	rainy	public	M	7	≥ 50
32	1	Kankossa	rainy	public	F	7	≥ 50
1	2	Kankossa	rainy	public	M	8	< 50
2	2	Kankossa	rainy	public	M	9	< 50
3	2	Kankossa	rainy	public	M	8	< 50
4	6	Kankossa	rainy	public	M	14	< 50
10	2	Kankossa	rainy	public	F	9	≥ 50
15	5	Kankossa	rainy	public	M	11	< 50
17	2	Kankossa	rainy	public	M	10	< 50
27	4	Kankossa	rainy	public	F	14	< 50
23	5	Oued Rawdha	dry	public	M	12	< 50
44	5	Oued Rawdha	dry	public	F	12	< 50
50	6	Oued Rawdha	dry	public	F	13	< 50
64	6	Oued Rawdha	dry	public	F	14	< 50
66	6	Oued Rawdha	dry	public	F	14	< 50
70	1	Oued Rawdha	dry	public	M	7	< 50
73	2	Oued Rawdha	dry	public	M	8	< 50
85	1	Oued Rawdha	dry	public	F	7	< 50
104	6	Oued Rawdha	dry	public	F	14	< 50
134	3	Oued Rawdha	dry	public	F	10	≥ 50
159	1	Oued Rawdha	dry	public	M	7	< 50
160	1	Oued Rawdha	dry	public	M	7	< 50
164	4	Oued Rawdha	dry	public	M	10	< 50
180	3	Oued Rawdha	dry	public	M	10	< 50
44	5	Oued Rawdha	dry	public	F	12	< 50
50	6	Oued Rawdha	dry	public	F	13	< 50
64	6	Oued Rawdha	dry	public	F	14	< 50
66	6	Oued Rawdha	dry	public	F	14	< 50
85	1	Oued Rawdha	dry	public	F	7	< 50
104	6	Oued Rawdha	dry	public	F	14	< 50
134	3	Oued Rawdha	dry	public	F	10	≥ 50
1	6	Oued Rawdha	rainy	public	M	12	< 50
2	3	Oued Rawdha	rainy	public	M	9	< 50
3	3	Oued Rawdha	rainy	public	M	9	< 50
4	4	Oued Rawdha	rainy	public	M	10	≥ 50
5	4	Oued Rawdha	rainy	public	M	10	< 50
8	6	Oued Rawdha	rainy	public	M	12	≥ 50
10	3	Oued Rawdha	rainy	public	M	10	< 50
12	6	Oued Rawdha	rainy	public	M	12	≥ 50
6	1	Oued Rawdha	rainy	public	M	7	≥ 50
7	2	Oued Rawdha	rainy	public	F	8	≥ 50
8	1	Oued Rawdha	rainy	public	M	7	≥ 50
14	3	Oued Rawdha	rainy	public	M	10	≥ 50
15	2	Oued Rawdha	rainy	public	F	8	≥ 50
